# Supplementary material for: Impact of Carbon Fluoroxide Nanoparticles on Cell Proliferation
Source: Nanomaterials (Basel). 2021 Nov 23;11(12):3168. doi: 10.3390/nano11123168 (PMC8708860; doi:10.3390/nano11123168)
Supplement: Supplementary file 1 [file nanomaterials-11-03168-s001.zip]

Archive with 1 entries (1 files):
- nanomaterials-1427283-supplementary.pdf
